# Supplementary material for: Altered cortical processing of somatosensory input in pre-term infants who had high-grade germinal matrix-intraventricular haemorrhage
Source: Neuroimage Clin. 2019 Nov 28;25:102095. doi: 10.1016/j.nicl.2019.102095 (PMC6920135; doi:10.1016/j.nicl.2019.102095)
Supplement: Supplementary file 3 — Supplementary Fig. 1: Individual topographies across time points in which brain activity in response to foot stimulation is different in infants who had germinal matrix-intraventricular haemorrhage (GM-IVH). Lower panel: Grand average global field power (GFP) showing time points of consistent neuronal activation (somatosensory cortical events) only in controls (green shading) and not infants who had GM-IVH, and time points in which both groups had consistent neuronal activation but of different topography (grey shading). Upper panel: Individual (within rectangles) and grand average (bold outline) topoplots display mean topographies across these time points (normalised by GFP). 2-column fitting image. [file mmc3.zip]

Archive with 1 entries (1 files):
- SuppVid1_276001_foot tactile_pruned_no aud.mp4
